# Supplementary material for: Novel fungal species associated with Arundo donax (Poales, Poaceae) in Jiangxi, China
Source: MycoKeys. 2026 Jul 7;136:161–76. doi: 10.3897/mycokeys.136.194074 (PMC13370157; doi:10.3897/mycokeys.136.194074)
Supplement: XML Treatment for Stachylidium arundinis [file mycokeys.136.194074-treatment1.xml]

<!DOCTYPE tp:taxon-treatment
  PUBLIC "-//TaxonX//DTD Taxonomic Treatment Publishing DTD v0 20100105//EN" "tax-treatment-NSO.dtd">
<tp:taxon-treatment xmlns:tp="http://www.plazi.org/taxpub"><tp:treatment-meta><kwd-group><label>Taxon classification</label><kwd>
                  <named-content content-type="kingdom">Fungi</named-content>
                </kwd><kwd>
                  <named-content content-type="order">Glomerellales</named-content>
                </kwd><kwd>
                  <named-content content-type="family">Trichosphaeriaceae</named-content>
                </kwd></kwd-group><mixed-citation publication-type="journal"><person-group><name><surname>Xiong</surname><given-names>YinRu</given-names></name><name><surname>Manawasinghe</surname><given-names>Ishara S.</given-names></name><name><surname>Zhang</surname><given-names>MiaoMiao</given-names></name><name><surname>Ren</surname><given-names>Qiong</given-names></name><name><surname>Zhou</surname><given-names>LiYing</given-names></name></person-group><article-title>Novel fungal species associated with <italic><tp:taxon-name><tp:taxon-name-part taxon-name-part-type="genus" reg="Arundo">Arundo</tp:taxon-name-part> <tp:taxon-name-part taxon-name-part-type="species" reg="donax">donax</tp:taxon-name-part></tp:taxon-name></italic> (<tp:taxon-name><tp:taxon-name-part taxon-name-part-type="order" reg="Poales">Poales</tp:taxon-name-part></tp:taxon-name>, <tp:taxon-name><tp:taxon-name-part taxon-name-part-type="family" reg="Poaceae">Poaceae</tp:taxon-name-part></tp:taxon-name>) in Jiangxi, China</article-title><source>MycoKeys</source><day>07</day><month>07</month><year>2026</year><volume>136</volume><fpage>161</fpage><lpage>176</lpage><pub-id pub-id-type="doi">10.3897/mycokeys.136.194074</pub-id></mixed-citation></tp:treatment-meta><tp:nomenclature><tp:taxon-name><object-id xmlns:xlink="http://www.w3.org/1999/xlink" content-type="arpha" xlink:type="simple">F1E1066A-3F3E-5DFE-B12B-A7BB6CB50C5E</object-id>
                        		<tp:taxon-name-part taxon-name-part-type="genus" reg="Stachylidium">Stachylidium</tp:taxon-name-part> <tp:taxon-name-part taxon-name-part-type="species" reg="arundinis">arundinis</tp:taxon-name-part>
                        	
                        		<object-id xmlns:xlink="http://www.w3.org/1999/xlink" xlink:type="simple">Index Fungorum: IF905641</object-id>
                        		<object-id xmlns:xlink="http://www.w3.org/1999/xlink" xlink:type="simple">Facesoffungi Number: FoF20125</object-id>
                        	</tp:taxon-name><tp:taxon-authority>Y.R. Xiong, L.Y. Zhou &amp; M.M. Zhang</tp:taxon-authority><tp:taxon-status xmlns:xlink="http://www.w3.org/1999/xlink" xlink:type="simple">sp. nov.</tp:taxon-status><xref ref-type="fig" rid="F2">Fig. 2</xref></tp:nomenclature><tp:treatment-sec sec-type="Etymology"><title>Etymology.</title><p>Species epithet refers to the host genus name “<italic>Arundo</italic>” from which the holotype was isolated.</p></tp:treatment-sec><tp:treatment-sec sec-type="Description"><title>Description.</title><p>Saprobic on dead petiole of <italic><tp:taxon-name><tp:taxon-name-part taxon-name-part-type="genus" reg="Arundo">Arundo</tp:taxon-name-part> <tp:taxon-name-part taxon-name-part-type="species" reg="donax">donax</tp:taxon-name-part></tp:taxon-name></italic>. <bold>Asexual morph</bold>: Hyphomycetous. Colonies on the substrate, brown, white at middle and apex, irregular, hair, dry. <bold><italic>Conidiophores</italic></bold> 140–290 × 5–6 μm (x̄ = 198 × 5.2 μm, <italic>n</italic> = 25), simple, erect, unbranched, brown at the base, paler to hyaline toward the apex, with lateral branches arising in the upper part. <bold><italic>Branches</italic></bold> cylindrical, taper gradually to the apex, pale brown to hyaline. <bold><italic>Lateral branches</italic></bold> bearing singly, in pairs or in verticils of 2 to 3 secondary branches or phialides. <bold><italic>Conidiogenous cell</italic></bold> 10–12 × 3–3.5 μm (x̄ = 11.3 × 3.2 μm, <italic>n</italic> = 25), holoblastic, cylindrical, constricted at base, conoidal at the apex, hyaline to subhyaline, smooth. <bold><italic>Conidia</italic></bold> 4.5–6 × 2–2.5 μm (x̄ = 5.6 × 2.2 μm, <italic>n</italic> = 25), hyaline, cylindrical, granulate, smooth and thin-walled. <bold>Sexual morph</bold>: Undetermined.</p></tp:treatment-sec><tp:treatment-sec sec-type="Culture characteristics"><title>Culture characteristics.</title><p>Colonies on <abbrev xmlns:xlink="http://www.w3.org/1999/xlink" xlink:title="potato dextrose agar" xlink:type="simple">PDA</abbrev> fast growing, after two weeks reaching 4–5 cm diam. at 25 °C, white at the edge, cream in the middle and outwardly strongly radiating, irregular, radially striated with lobate edge.</p></tp:treatment-sec><tp:treatment-sec sec-type="Material examined"><title>Material examined.</title><p>China • Jiangxi Province, Jingdezhen City, on dead petiole of <italic><tp:taxon-name><tp:taxon-name-part taxon-name-part-type="genus" reg="Arundo">Arundo</tp:taxon-name-part> <tp:taxon-name-part taxon-name-part-type="species" reg="donax">donax</tp:taxon-name-part></tp:taxon-name></italic>, 9 Sep 2025, Y.R. Xiong and L.Y. Zhou, XG503 (HKAS 155056, holotype); ex-type, KUNCC 25-21577, other living culture KUNCC 25-21578.</p></tp:treatment-sec><tp:treatment-sec sec-type="Notes"><title>Notes.</title><p>Two isolates from this study formed a separate lineage and clustered with <italic><tp:taxon-name><tp:taxon-name-part taxon-name-part-type="genus" reg="Stachylidium">Stachylidium</tp:taxon-name-part> <tp:taxon-name-part taxon-name-part-type="species" reg="pallidum">pallidum</tp:taxon-name-part></tp:taxon-name></italic> (DAOM 226658) in the phylogenetic tree with 100% <abbrev xmlns:xlink="http://www.w3.org/1999/xlink" xlink:title="maximum likelihood" xlink:type="simple">ML</abbrev> and 1.00 <abbrev xmlns:xlink="http://www.w3.org/1999/xlink" xlink:title="Bayesian inference posterior probability" xlink:type="simple">BIPP</abbrev> support (Fig. <xref ref-type="fig" rid="F1">1</xref>). The nucleotide differences excluding gaps between <italic><tp:taxon-name><tp:taxon-name-part taxon-name-part-type="genus" reg="Stachylidium">S.</tp:taxon-name-part> <tp:taxon-name-part taxon-name-part-type="species" reg="arundinis">arundinis</tp:taxon-name-part></tp:taxon-name></italic> (KUNCC 25-21577) and <italic><tp:taxon-name><tp:taxon-name-part taxon-name-part-type="genus" reg="Stachylidium">S.</tp:taxon-name-part> <tp:taxon-name-part taxon-name-part-type="species" reg="pallidum">pallidum</tp:taxon-name-part></tp:taxon-name></italic> (DAOM 226658) were as follows: <abbrev xmlns:xlink="http://www.w3.org/1999/xlink" xlink:title="internal transcribed spacer" xlink:type="simple">ITS</abbrev> = 0.06% (3/488 bp), <abbrev xmlns:xlink="http://www.w3.org/1999/xlink" xlink:title="large subunit nuclear rRNA gene" xlink:type="simple">LSU</abbrev> = 0.11% (1/880 bp), <italic>tef</italic>1-α = 2.92% (23/787 bp), and <italic>rpb</italic>2 = 7.94% (59/743 bp), with the remaining nucleotide positions identical. Morphologically, <italic><tp:taxon-name><tp:taxon-name-part taxon-name-part-type="genus" reg="Stachylidium">S.</tp:taxon-name-part> <tp:taxon-name-part taxon-name-part-type="species" reg="arundinis">arundinis</tp:taxon-name-part></tp:taxon-name></italic> is characterized by lateral branches arising in the upper part, which differs from <italic><tp:taxon-name><tp:taxon-name-part taxon-name-part-type="genus" reg="Stachylidium">S.</tp:taxon-name-part> <tp:taxon-name-part taxon-name-part-type="species" reg="pallidum">pallidum</tp:taxon-name-part></tp:taxon-name></italic>, which has strongly branched conidiophores and an apex with an almost imperceptible minute collarette (<xref ref-type="bibr" rid="B8">Dewi 2006</xref>; <xref ref-type="bibr" rid="B12">Giraldo and Crous 2019</xref>). Based on the phylogenetic placement and morphological variations, <italic><tp:taxon-name><tp:taxon-name-part taxon-name-part-type="genus" reg="Stachylidium">S.</tp:taxon-name-part> <tp:taxon-name-part taxon-name-part-type="species" reg="arundinis">arundinis</tp:taxon-name-part></tp:taxon-name></italic> is introduced as a new species.</p><fig id="F1" position="float" orientation="portrait"><object-id xmlns:xlink="http://www.w3.org/1999/xlink" content-type="doi" xlink:type="simple">10.3897/mycokeys.136.194074.figure1</object-id><object-id xmlns:xlink="http://www.w3.org/1999/xlink" content-type="arpha" xlink:type="simple">5FDAB1CB-BF08-59FA-BE30-55A772E2624A</object-id><label>Figure 1.</label><caption><p>Phylogram generated from maximum likelihood analysis of <tp:taxon-name><tp:taxon-name-part taxon-name-part-type="family" reg="Trichosphaeriaceae">Trichosphaeriaceae</tp:taxon-name-part></tp:taxon-name> based on the combined <abbrev xmlns:xlink="http://www.w3.org/1999/xlink" xlink:title="internal transcribed spacer" xlink:type="simple">ITS</abbrev>, <abbrev xmlns:xlink="http://www.w3.org/1999/xlink" xlink:title="large subunit nuclear rRNA gene" xlink:type="simple">LSU</abbrev>, <italic>rpb</italic>2, and <italic>tef</italic>1-α sequence dataset, with two <italic><tp:taxon-name><tp:taxon-name-part taxon-name-part-type="genus" reg="Brunneomyces">Brunneomyces</tp:taxon-name-part></tp:taxon-name></italic> taxa as the outgroup. Bootstrap support for maximum likelihood (<abbrev xmlns:xlink="http://www.w3.org/1999/xlink" xlink:title="maximum likelihood" xlink:type="simple">ML</abbrev>) equal to or greater than 75% and Bayesian inference posterior probability (<abbrev xmlns:xlink="http://www.w3.org/1999/xlink" xlink:title="Bayesian inference posterior probability" xlink:type="simple">BIPP</abbrev>) equal to or greater than 0.90 are indicated above the branches as <abbrev xmlns:xlink="http://www.w3.org/1999/xlink" xlink:title="maximum likelihood" xlink:type="simple">ML</abbrev>/<abbrev xmlns:xlink="http://www.w3.org/1999/xlink" xlink:title="Bayesian inference posterior probability" xlink:type="simple">BIPP</abbrev>. The scale bar indicates 0.04 nucleotide changes per site. Isolates from this study are marked in red, and ex-type strains are indicated in bold.</p></caption><graphic xmlns:xlink="http://www.w3.org/1999/xlink" xlink:href="mycokeys-136-161-g001.jpg" id="oo_1709475.jpg" position="float" orientation="portrait" xlink:type="simple"><uri content-type="original_file" xlink:type="simple">https://binary.pensoft.net/fig/1709475</uri></graphic></fig><fig id="F2" position="float" orientation="portrait"><object-id xmlns:xlink="http://www.w3.org/1999/xlink" content-type="doi" xlink:type="simple">10.3897/mycokeys.136.194074.figure2</object-id><object-id xmlns:xlink="http://www.w3.org/1999/xlink" content-type="arpha" xlink:type="simple">AE042749-B8BA-5C5C-9143-86EE8EE29888</object-id><label>Figure 2.</label><caption><p><italic><tp:taxon-name><tp:taxon-name-part taxon-name-part-type="genus" reg="Stachylidium">Stachylidium</tp:taxon-name-part> <tp:taxon-name-part taxon-name-part-type="species" reg="arundinis">arundinis</tp:taxon-name-part></tp:taxon-name></italic> (holotype, HKAS 155056). <bold>a, b</bold>. Appearance of sporodochia on host substrate. <bold>c, d</bold>. Conidiophores and conidiogenous cells with conidia. <bold>e, f</bold>. Conidiogenous cells and developing conidia. <bold>g</bold>. Conidia. <bold>h</bold>. Culture on <abbrev xmlns:xlink="http://www.w3.org/1999/xlink" xlink:title="potato dextrose agar" xlink:type="simple">PDA</abbrev> from above and reverse. Scale bars: 50 μm (<bold>c</bold>); 20 μm (<bold>d</bold>); 10 μm (<bold>e–g</bold>).</p></caption><graphic xmlns:xlink="http://www.w3.org/1999/xlink" xlink:href="mycokeys-136-161-g002.jpg" id="oo_1709476.jpg" position="float" orientation="portrait" xlink:type="simple"><uri content-type="original_file" xlink:type="simple">https://binary.pensoft.net/fig/1709476</uri></graphic></fig></tp:treatment-sec><ref-list><ref id="B8"><mixed-citation xmlns:xlink="http://www.w3.org/1999/xlink" xlink:type="simple">Dewi N (2006) <italic><tp:taxon-name><tp:taxon-name-part taxon-name-part-type="genus">Stachylidium</tp:taxon-name-part> <tp:taxon-name-part taxon-name-part-type="species">pallidum</tp:taxon-name-part></tp:taxon-name></italic> Dewi sp. nov. from Java. Reinwardtia 12: 215–217.</mixed-citation></ref><ref id="B12"><mixed-citation xmlns:xlink="http://www.w3.org/1999/xlink" xlink:type="simple">Giraldo A, Crous PW (2019) Inside <tp:taxon-name><tp:taxon-name-part taxon-name-part-type="family">Plectosphaerellaceae</tp:taxon-name-part></tp:taxon-name>. Studies in Mycology 92: 227–286. <ext-link xlink:href="10.1016/j.simyco.2018.10.005" ext-link-type="doi" xlink:type="simple">https://doi.org/10.1016/j.simyco.2018.10.005</ext-link></mixed-citation></ref></ref-list></tp:taxon-treatment>
