# Supplementary material for: Novel fungal species associated with Arundo donax (Poales, Poaceae) in Jiangxi, China
Source: MycoKeys. 2026 Jul 7;136:161–76. doi: 10.3897/mycokeys.136.194074 (PMC13370157; doi:10.3897/mycokeys.136.194074)
Supplement: XML Treatment for Lentimurispora arundinis [file mycokeys.136.194074-treatment2.xml]

<!DOCTYPE tp:taxon-treatment
  PUBLIC "-//TaxonX//DTD Taxonomic Treatment Publishing DTD v0 20100105//EN" "tax-treatment-NSO.dtd">
<tp:taxon-treatment xmlns:tp="http://www.plazi.org/taxpub"><tp:treatment-meta><kwd-group><label>Taxon classification</label><kwd>
                  <named-content content-type="kingdom">Fungi</named-content>
                </kwd><kwd>
                  <named-content content-type="order">Pleosporales</named-content>
                </kwd><kwd>
                  <named-content content-type="family">Lentimurisporaceae</named-content>
                </kwd></kwd-group><mixed-citation publication-type="journal"><person-group><name><surname>Xiong</surname><given-names>YinRu</given-names></name><name><surname>Manawasinghe</surname><given-names>Ishara S.</given-names></name><name><surname>Zhang</surname><given-names>MiaoMiao</given-names></name><name><surname>Ren</surname><given-names>Qiong</given-names></name><name><surname>Zhou</surname><given-names>LiYing</given-names></name></person-group><article-title>Novel fungal species associated with <italic><tp:taxon-name><tp:taxon-name-part taxon-name-part-type="genus" reg="Arundo">Arundo</tp:taxon-name-part> <tp:taxon-name-part taxon-name-part-type="species" reg="donax">donax</tp:taxon-name-part></tp:taxon-name></italic> (<tp:taxon-name><tp:taxon-name-part taxon-name-part-type="order" reg="Poales">Poales</tp:taxon-name-part></tp:taxon-name>, <tp:taxon-name><tp:taxon-name-part taxon-name-part-type="family" reg="Poaceae">Poaceae</tp:taxon-name-part></tp:taxon-name>) in Jiangxi, China</article-title><source>MycoKeys</source><day>07</day><month>07</month><year>2026</year><volume>136</volume><fpage>161</fpage><lpage>176</lpage><pub-id pub-id-type="doi">10.3897/mycokeys.136.194074</pub-id></mixed-citation></tp:treatment-meta><tp:nomenclature><tp:taxon-name><object-id xmlns:xlink="http://www.w3.org/1999/xlink" content-type="arpha" xlink:type="simple">668B758E-400F-5C76-BC45-23C05EC97ED3</object-id>
                        		<tp:taxon-name-part taxon-name-part-type="genus" reg="Lentimurispora">Lentimurispora</tp:taxon-name-part> <tp:taxon-name-part taxon-name-part-type="species" reg="arundinis">arundinis</tp:taxon-name-part>
                        	
                        		<object-id xmlns:xlink="http://www.w3.org/1999/xlink" xlink:type="simple">Index Fungorum: IF905642</object-id>
                        		<object-id xmlns:xlink="http://www.w3.org/1999/xlink" xlink:type="simple">Facesoffungi Number: FoF20126</object-id>
                        	</tp:taxon-name><tp:taxon-authority>Y.R. Xiong, L.Y. Zhou &amp; M.M. Zhang</tp:taxon-authority><tp:taxon-status xmlns:xlink="http://www.w3.org/1999/xlink" xlink:type="simple">sp. nov.</tp:taxon-status><xref ref-type="fig" rid="F4">Fig. 4</xref></tp:nomenclature><tp:treatment-sec sec-type="Etymology"><title>Etymology.</title><p>Species epithet refers to the host genus name “<italic>Arundo</italic>” from which the holotype was isolated.</p></tp:treatment-sec><tp:treatment-sec sec-type="Description"><title>Description.</title><p>Saprobic on dead petiole of <italic><tp:taxon-name><tp:taxon-name-part taxon-name-part-type="genus" reg="Arundo">Arundo</tp:taxon-name-part> <tp:taxon-name-part taxon-name-part-type="species" reg="donax">donax</tp:taxon-name-part></tp:taxon-name></italic>. <bold>Asexual morph</bold>: Hyphomycetous. Colonies on substrate, superficial, black, scattered, gregarious, punctiform. Mycelium immersed in the substratum, composed of branched, septate, hyaline hyphae. <bold><italic>Conidiophores</italic></bold> micronematous, hyaline, most reduced to conidiogenous cells. <bold><italic>Conidiogenous cells</italic></bold> 17–38 × 7–12 μm (x̄ = 22.3 × 9.6 μm, <italic>n</italic> = 20), integrated, terminal, hyaline, smooth, wedge-shaped, clavate, truncate at apex after conidial secession. <bold><italic>Conidia</italic></bold> 11–15 × 17–21 μm (x̄ = 13.2 × 19.2 μm, <italic>n</italic> = 30), acrogenous, thick-walled, smooth, multiseptate, cushion-like, muriform, slightly constricted at the septa, median with black ellipsoid area, most 3-layer subhyaline or pale brown peripheral cells; with a big attachment cell, hyaline, thick-walled, inverted vase-like, clavate, narrowed towards the base, truncate at apex. <bold>Sexual morph</bold>: Undetermined.</p></tp:treatment-sec><tp:treatment-sec sec-type="Culture characteristics"><title>Culture characteristics.</title><p>Colonies on <abbrev xmlns:xlink="http://www.w3.org/1999/xlink" xlink:title="potato dextrose agar" xlink:type="simple">PDA</abbrev> fast growing, after two weeks reaching 3–4 cm diam. at 25 °C, white at the edge, gray in the middle, entire edge, curled, umbonate.</p></tp:treatment-sec><tp:treatment-sec sec-type="Known distribution"><title>Known distribution.</title><p>China.</p></tp:treatment-sec><tp:treatment-sec sec-type="Material examined"><title>Material examined.</title><p>China • Jiangxi Province, Jiujiang City, on dead petiole of <italic><tp:taxon-name><tp:taxon-name-part taxon-name-part-type="genus" reg="Arundo">Arundo</tp:taxon-name-part> <tp:taxon-name-part taxon-name-part-type="species" reg="donax">donax</tp:taxon-name-part></tp:taxon-name></italic>, 14 Nov 2025, Y.R. Xiong and L.Y. Zhou, XG518 (HKAS 155057, holotype); ex-type, KUNCC 25-21579, other living culture KUNCC 25-21580.</p></tp:treatment-sec><tp:treatment-sec sec-type="Notes"><title>Notes.</title><p>Two isolates from this study formed a separate lineage and clustered with <italic><tp:taxon-name><tp:taxon-name-part taxon-name-part-type="genus" reg="Lentimurispora">Lentimurispora</tp:taxon-name-part> <tp:taxon-name-part taxon-name-part-type="species" reg="urniformis">urniformis</tp:taxon-name-part></tp:taxon-name></italic> (MFLUCC 18-0497) in the phylogenetic tree with 99% <abbrev xmlns:xlink="http://www.w3.org/1999/xlink" xlink:title="maximum likelihood" xlink:type="simple">ML</abbrev> and 1.00 <abbrev xmlns:xlink="http://www.w3.org/1999/xlink" xlink:title="Bayesian inference posterior probability" xlink:type="simple">BIPP</abbrev> support (Fig. <xref ref-type="fig" rid="F3">3</xref>). The nucleotide differences excluding gaps between <italic><tp:taxon-name><tp:taxon-name-part taxon-name-part-type="genus" reg="Lentimurispora">L.</tp:taxon-name-part> <tp:taxon-name-part taxon-name-part-type="species" reg="arundinis">arundinis</tp:taxon-name-part></tp:taxon-name></italic> (KUNCC 25-21579) and <italic><tp:taxon-name><tp:taxon-name-part taxon-name-part-type="genus" reg="Lentimurispora">L.</tp:taxon-name-part> <tp:taxon-name-part taxon-name-part-type="species" reg="urniformis">urniformis</tp:taxon-name-part></tp:taxon-name></italic> (MFLUCC 18-0497) were as follows: <abbrev xmlns:xlink="http://www.w3.org/1999/xlink" xlink:title="large subunit nuclear rRNA gene" xlink:type="simple">LSU</abbrev> = 1.54% (14/911 bp), <abbrev xmlns:xlink="http://www.w3.org/1999/xlink" xlink:title="nuclear ribosomal RNA" xlink:type="simple">SSU</abbrev> = 0.49% (5/1027 bp), and <italic>tef</italic>1-α = 5.47% (50/914 bp). Morphologically, <italic><tp:taxon-name><tp:taxon-name-part taxon-name-part-type="genus" reg="Lentimurispora">Lentimurispora</tp:taxon-name-part> <tp:taxon-name-part taxon-name-part-type="species" reg="arundinis">arundinis</tp:taxon-name-part></tp:taxon-name></italic> is characterized by conidia with a black ellipsoid area in the median region and mostly three-layered subhyaline or pale brown peripheral cells. However, <italic><tp:taxon-name><tp:taxon-name-part taxon-name-part-type="genus" reg="Lentimurispora">L.</tp:taxon-name-part> <tp:taxon-name-part taxon-name-part-type="species" reg="urniformis">urniformis</tp:taxon-name-part></tp:taxon-name></italic> differs from <italic><tp:taxon-name><tp:taxon-name-part taxon-name-part-type="genus" reg="Lentimurispora">L.</tp:taxon-name-part> <tp:taxon-name-part taxon-name-part-type="species" reg="arundinis">arundinis</tp:taxon-name-part></tp:taxon-name></italic> by its lenticular conidia with dark brown central cells and subhyaline to pale brown peripheral cells (<xref ref-type="bibr" rid="B32">Liu et al. 2018</xref>). Based on the phylogenetic placement and morphological variations, <italic><tp:taxon-name><tp:taxon-name-part taxon-name-part-type="genus" reg="Lentimurispora">L.</tp:taxon-name-part> <tp:taxon-name-part taxon-name-part-type="species" reg="arundinis">arundinis</tp:taxon-name-part></tp:taxon-name></italic> is introduced as a new species.</p><fig id="F3" position="float" orientation="portrait"><object-id xmlns:xlink="http://www.w3.org/1999/xlink" content-type="doi" xlink:type="simple">10.3897/mycokeys.136.194074.figure3</object-id><object-id xmlns:xlink="http://www.w3.org/1999/xlink" content-type="arpha" xlink:type="simple">4355C9AC-3CC9-595F-9A5E-B1F2ACBDB97D</object-id><label>Figure 3.</label><caption><p>Phylogram generated from maximum likelihood analysis of selected <tp:taxon-name><tp:taxon-name-part taxon-name-part-type="order" reg="Pleosporales">Pleosporales</tp:taxon-name-part></tp:taxon-name> based on the combined <abbrev xmlns:xlink="http://www.w3.org/1999/xlink" xlink:title="internal transcribed spacer" xlink:type="simple">ITS</abbrev>, <abbrev xmlns:xlink="http://www.w3.org/1999/xlink" xlink:title="large subunit nuclear rRNA gene" xlink:type="simple">LSU</abbrev>, <italic>rpb</italic>2, and <italic>tef</italic>1-α sequence dataset, with one <italic><tp:taxon-name><tp:taxon-name-part taxon-name-part-type="genus" reg="Neoroussoella">Neoroussoella</tp:taxon-name-part></tp:taxon-name></italic> taxon and one <italic><tp:taxon-name><tp:taxon-name-part taxon-name-part-type="genus" reg="Pseudoroussoella">Pseudoroussoella</tp:taxon-name-part></tp:taxon-name></italic> taxon as the outgroup. Bootstrap support for maximum likelihood (<abbrev xmlns:xlink="http://www.w3.org/1999/xlink" xlink:title="maximum likelihood" xlink:type="simple">ML</abbrev>) equal to or greater than 75% and Bayesian inference posterior probability (<abbrev xmlns:xlink="http://www.w3.org/1999/xlink" xlink:title="Bayesian inference posterior probability" xlink:type="simple">BIPP</abbrev>) equal to or greater than 0.90 are indicated above the branches as <abbrev xmlns:xlink="http://www.w3.org/1999/xlink" xlink:title="maximum likelihood" xlink:type="simple">ML</abbrev>/<abbrev xmlns:xlink="http://www.w3.org/1999/xlink" xlink:title="Bayesian inference posterior probability" xlink:type="simple">BIPP</abbrev>. The scale bar indicates 0.04 nucleotide changes per site. Isolates from this study are marked in red, and ex-type strains are indicated in bold.</p></caption><graphic xmlns:xlink="http://www.w3.org/1999/xlink" xlink:href="mycokeys-136-161-g003.jpg" id="oo_1709477.jpg" position="float" orientation="portrait" xlink:type="simple"><uri content-type="original_file" xlink:type="simple">https://binary.pensoft.net/fig/1709477</uri></graphic></fig><fig id="F4" position="float" orientation="portrait"><object-id xmlns:xlink="http://www.w3.org/1999/xlink" content-type="doi" xlink:type="simple">10.3897/mycokeys.136.194074.figure4</object-id><object-id xmlns:xlink="http://www.w3.org/1999/xlink" content-type="arpha" xlink:type="simple">D486B9E0-CAF1-59EF-A481-ED8E9BA7E4EE</object-id><label>Figure 4.</label><caption><p><italic><tp:taxon-name><tp:taxon-name-part taxon-name-part-type="genus" reg="Lentimurispora">Lentimurispora</tp:taxon-name-part> <tp:taxon-name-part taxon-name-part-type="species" reg="arundinis">arundinis</tp:taxon-name-part></tp:taxon-name></italic> (holotype, HKAS 155057). <bold>a, b</bold>. Appearance of sporodochia on host substrate. <bold>c–f</bold>. Conidiogenous cells and developing conidia. <bold>g–l</bold>. Conidiogenous cells and developing conidia. <bold>m</bold>. Germinated conidium. <bold>n</bold>. Culture on <abbrev xmlns:xlink="http://www.w3.org/1999/xlink" xlink:title="potato dextrose agar" xlink:type="simple">PDA</abbrev> from above and reverse. Scale bars: 50 μm (<bold>c</bold>); 20 μm (<bold>d, e</bold>); 10 μm (<bold>f–m</bold>).</p></caption><graphic xmlns:xlink="http://www.w3.org/1999/xlink" xlink:href="mycokeys-136-161-g004.jpg" id="oo_1709478.jpg" position="float" orientation="portrait" xlink:type="simple"><uri content-type="original_file" xlink:type="simple">https://binary.pensoft.net/fig/1709478</uri></graphic></fig></tp:treatment-sec><ref-list><ref id="B32"><mixed-citation xmlns:xlink="http://www.w3.org/1999/xlink" xlink:type="simple">Liu NG, Lin CG, Liu JK, Samarakoon MC, Hongsanan S, Bhat DJ, Cheewangkoon R, Jumpathong J (2018) <tp:taxon-name><tp:taxon-name-part taxon-name-part-type="family">Lentimurisporaceae</tp:taxon-name-part></tp:taxon-name>, a new Pleosporalean family with divergence times estimates. Cryptogamie, Mycologie 39(2): 259–282. <ext-link xlink:href="10.7872/crym/v39.iss2.2018.259" ext-link-type="doi" xlink:type="simple">https://doi.org/10.7872/crym/v39.iss2.2018.259</ext-link></mixed-citation></ref></ref-list></tp:taxon-treatment>
